# Supplementary material for: Molecular Docking, DFT Calculations, Effect of High Energetic Ionizing Radiation, and Biological Evaluation of Some Novel Metal (II) Heteroleptic Complexes Bearing the Thiosemicarbazone Ligand
Source: Molecules. 2021 Sep 27;26(19):5851. doi: 10.3390/molecules26195851 (PMC8512603; doi:10.3390/molecules26195851)
Supplement: Supplementary file 1 [file molecules-26-05851-s001.zip]

Archive with 1 entries (1 files):
- molecules-1353963-supplementary.pdf
